# Supplementary material for: Characteristics and Pathogenicity of Discula theae-sinensis Isolated from Tea Plant (Camellia sinensis) and Interaction with Colletotrichum spp
Source: Plants (Basel). 2023 Sep 28;12(19):3427. doi: 10.3390/plants12193427 (PMC10574372; doi:10.3390/plants12193427)
Supplement: Supplementary file 1 [file plants-12-03427-s001.zip]

Archive with 1 entries (1 files):
- plants-2567874-supplementary.pdf
